# Supplementary material for: Recruitment of Ahsa1 to Hsp90 is regulated by a conserved peptide that inhibits ATPase stimulation
Source: EMBO Rep. 2024 Jun 27;25(8):20. doi: 10.1038/s44319-024-00193-8 (PMC11316058; doi:10.1038/s44319-024-00193-8)
Supplement: Supplementary file 2 — Source data Fig. 2 [file 44319_2024_193_MOESM2_ESM.zip › Figure 2_E.xlsx]

## Sheet: Figure 2E
	E	Kapp
			Hsp90α			Hsp90β
		+ hAha1	3.004	3.63	3.158	3.836	4.248	4.098
		+ hAha1Δ20	2.141	2.596	3.368	2.798	2.618	2.564
		+ hAha1Δ27	11.87	9.912	11.44	10.63	11.39	8.597
