# Supplementary material for: Recruitment of Ahsa1 to Hsp90 is regulated by a conserved peptide that inhibits ATPase stimulation
Source: EMBO Rep. 2024 Jun 27;25(8):20. doi: 10.1038/s44319-024-00193-8 (PMC11316058; doi:10.1038/s44319-024-00193-8)
Supplement: Supplementary file 2 — Source data Fig. 2 [file 44319_2024_193_MOESM2_ESM.zip › Figure 2_B.xlsx]

## Sheet: Figure 2B
	B	Hsp90α
		Co-chaperone (μM)	hAha1			hAha1D20			hAha1D27
		0	-0.0501253	0.0620766	0.0496135	-0.0501253	0.0620766	0.0496135	-0.0501253	0.0620766	0.0496135
		2	0.743297	0.610384	0.726981	3.47589	2.59717	2.39306	0.426065	0.40113	0.206768
		4	1.28089	1.17412	1.29291	4.37138	3.79081	3.8725	0.797935	0.827516	0.74488
		8	1.59531	1.25571	1.53641	5.40124	4.73076	5.12929	1.49832	1.4191	1.4693
		16	1.87591	1.68476	1.94144	5.54203	5.08958	5.76829	2.17529	1.87546	1.82936
		32	1.92995	1.68798	1.82924	6.84517	5.70979	6.23144	2.65991	2.24051	2.31539
		Note: The values for 0 μM co-chaperone are the same for all curves in A because stimulation was measured for each co-chaperone against this unstimulated rate. The same control is used for each curve and all were obtained from the same plate.
