# Supplementary material for: Recruitment of Ahsa1 to Hsp90 is regulated by a conserved peptide that inhibits ATPase stimulation
Source: EMBO Rep. 2024 Jun 27;25(8):20. doi: 10.1038/s44319-024-00193-8 (PMC11316058; doi:10.1038/s44319-024-00193-8)
Supplement: Supplementary file 2 — Source data Fig. 2 [file 44319_2024_193_MOESM2_ESM.zip › Figure 2_C.xlsx]

## Sheet: Figure 2C
	C	Hsp90β
		Co-chaperone (μM)	hAha1			hAha1D20			hAha1D27
		0	-0.193541	0.435608	-0.0892052	-0.193541	0.435608	-0.0892052	-0.193541	0.435608	-0.0892052
		2	0.198543	0.925782	0.373312	1.46752	2.51889	2.10539	-0.0659127	0.784211	0.210996
		4	0.636458	1.20876	0.989626	2.25753	3.37007	2.88219	0.277458	0.929347	0.607492
		8	0.772877	1.43196	1.12636	2.97665	4.20702	3.93074	0.574796	1.17226	0.890808
		16	1.06502	1.80682	1.64067	3.32085	4.40416	4.03545	0.904439	1.60278	1.4353
		32	1.06221	1.77467	1.51641	3.59389	5.02383	4.62179	1.10497	1.82281	1.54766
		Note: The values for 0 μM co-chaperone are the same for all curves in B because stimulation was measured for each co-chaperone against this unstimulated rate. The same control is used for each curve and all were obtained from the same plate.
