# Supplementary material for: Recruitment of Ahsa1 to Hsp90 is regulated by a conserved peptide that inhibits ATPase stimulation
Source: EMBO Rep. 2024 Jun 27;25(8):20. doi: 10.1038/s44319-024-00193-8 (PMC11316058; doi:10.1038/s44319-024-00193-8)
Supplement: Supplementary file 2 — Source data Fig. 2 [file 44319_2024_193_MOESM2_ESM.zip › Figure 2_D.xlsx]

## Sheet: Figure 2D
	D	Bmax
			Hsp90α			Hsp90β
		+ hAha1	2.254	1.895	2.123	1.498	1.601	1.997
		+ hAha1Δ20	6.865	6.054	7.003	4.171	4.855	5.024
		+ hAha1Δ27	3.835	2.983	3.281	1.847	1.878	2.21
