# Supplementary material for: Recruitment of Ahsa1 to Hsp90 is regulated by a conserved peptide that inhibits ATPase stimulation
Source: EMBO Rep. 2024 Jun 27;25(8):20. doi: 10.1038/s44319-024-00193-8 (PMC11316058; doi:10.1038/s44319-024-00193-8)
Supplement: Supplementary file 3 — Source data Fig. 3 [file 44319_2024_193_MOESM3_ESM.zip › Figure 3.xlsx]

## Sheet: Figure 3
	Apparent Km for ATP
			Hsp90α			Hsp90β
		+ hAha1	0.682	0.5585	0.6456	0.5485	0.5673	0.7948
		+ hAha1Δ20	0.3305	0.261	0.2994	0.3092	0.27	0.347
		+ hAha1Δ27	0.09	0.08086	0.09893	0.1043	0.07002	0.1152
