# Supplementary material for: Recruitment of Ahsa1 to Hsp90 is regulated by a conserved peptide that inhibits ATPase stimulation
Source: EMBO Rep. 2024 Jun 27;25(8):20. doi: 10.1038/s44319-024-00193-8 (PMC11316058; doi:10.1038/s44319-024-00193-8)
Supplement: Supplementary file 4 — Source data Fig. 4 [file 44319_2024_193_MOESM4_ESM.zip]

Archive with 6 entries (6 files):
- Figure 4_F.xlsx
- Figure 4_A.xlsx
- Figure 4_B.xlsx
- Figure 4_C.xlsx
- Figure 4_D.xlsx
- Figure 4_E.xlsx
