# Supplementary material for: Recruitment of Ahsa1 to Hsp90 is regulated by a conserved peptide that inhibits ATPase stimulation
Source: EMBO Rep. 2024 Jun 27;25(8):20. doi: 10.1038/s44319-024-00193-8 (PMC11316058; doi:10.1038/s44319-024-00193-8)
Supplement: Supplementary file 4 — Source data Fig. 4 [file 44319_2024_193_MOESM4_ESM.zip › Figure 4_F.xlsx]

## Sheet: Figure 4F
	F		Hsp90β
			hAha1 Mutants				hAha1D20 Mutants
		AVNNWHW	88.4774	89.7036	78.2418	89.8773	72.478	67.7318	78.3373	76.7817
		AVAAWHW	62.7801	69.8388	56.5714	69.106	51.1002	49.4021	58.3771	57.7072
		NVNNAAA	93.8729	67.0307	98.6374	72.5679	40.5721	48.3239	55.3523	50.3386
		AVAAAAA	81.4358	62.4025	66.8132	70.8151	47.7996	56.5379	58.5039	54.8533
