# Supplementary material for: Recruitment of Ahsa1 to Hsp90 is regulated by a conserved peptide that inhibits ATPase stimulation
Source: EMBO Rep. 2024 Jun 27;25(8):20. doi: 10.1038/s44319-024-00193-8 (PMC11316058; doi:10.1038/s44319-024-00193-8)
Supplement: Supplementary file 4 — Source data Fig. 4 [file 44319_2024_193_MOESM4_ESM.zip › Figure 4_A.xlsx]

## Sheet: Figure 4A
	A	Hsp90α
		hAhsa1	hAhsa1 N21A	hAhsa1 AVAA	hAhsa1 NVNNAAA	hAhsa1 AVAAAAA
		2.108	1.905	1.288	1.492	1.407
		2.579	2.106	1.597	1.97	1.356
		1.743	1.668	1.343	1.725	1.001
