# Supplementary material for: Recruitment of Ahsa1 to Hsp90 is regulated by a conserved peptide that inhibits ATPase stimulation
Source: EMBO Rep. 2024 Jun 27;25(8):20. doi: 10.1038/s44319-024-00193-8 (PMC11316058; doi:10.1038/s44319-024-00193-8)
Supplement: Supplementary file 4 — Source data Fig. 4 [file 44319_2024_193_MOESM4_ESM.zip › Figure 4_B.xlsx]

## Sheet: Figure 4B
	B	Hsp90β
		hAhsa1	hAhsa1 N21A	hAhsa1 AVAA	hAhsa1 NVNNAAA	hAhsa1 AVAAAAA
		2.187	1.935	1.373	2.053	1.781
		1.923	1.725	1.343	1.289	1.2
		2.275	1.78	1.287	2.244	1.52
		2.282	2.051	1.577	1.656	1.616
