# Supplementary material for: Recruitment of Ahsa1 to Hsp90 is regulated by a conserved peptide that inhibits ATPase stimulation
Source: EMBO Rep. 2024 Jun 27;25(8):20. doi: 10.1038/s44319-024-00193-8 (PMC11316058; doi:10.1038/s44319-024-00193-8)
Supplement: Supplementary file 4 — Source data Fig. 4 [file 44319_2024_193_MOESM4_ESM.zip › Figure 4_C.xlsx]

## Sheet: Figure 4C
	C	Hsp90α
		hAhsa1Δ20	hAha1Δ20 AVNNWHW	hAha1Δ20 AVAAWHW	hAha1Δ20 NVNNAAA	hAha1Δ20 AVAAAAA
		6.39	4.768	3.666	2.539	3.265
		7.272	5.114	3.697	3.019	2.75
		5.509	4.408	3.51	2.77	2.557
