# Supplementary material for: Recruitment of Ahsa1 to Hsp90 is regulated by a conserved peptide that inhibits ATPase stimulation
Source: EMBO Rep. 2024 Jun 27;25(8):20. doi: 10.1038/s44319-024-00193-8 (PMC11316058; doi:10.1038/s44319-024-00193-8)
Supplement: Supplementary file 4 — Source data Fig. 4 [file 44319_2024_193_MOESM4_ESM.zip › Figure 4_D.xlsx]

## Sheet: Figure 4D
	D	Hsp90β
		hAhsa1Δ20	hAha1Δ20 AVNNWHW	hAha1Δ20 AVAAWHW	hAha1Δ20 NVNNAAA	hAha1Δ20 AVAAAAA
		5.908	4.282	3.019	2.397	2.824
		5.101	3.455	2.52	2.465	2.884
		5.521	4.325	3.223	3.056	3.23
		6.202	4.762	3.579	3.122	3.402
