# Supplementary material for: Recruitment of Ahsa1 to Hsp90 is regulated by a conserved peptide that inhibits ATPase stimulation
Source: EMBO Rep. 2024 Jun 27;25(8):20. doi: 10.1038/s44319-024-00193-8 (PMC11316058; doi:10.1038/s44319-024-00193-8)
Supplement: Supplementary file 4 — Source data Fig. 4 [file 44319_2024_193_MOESM4_ESM.zip › Figure 4_E.xlsx]

## Sheet: Figure 4E
	E		Hsp90α
			hAha1 Mutants			hAha1D20 Mutants
		AVNNWHW	90.37	81.6596	95.6971	74.6166	70.3245	80.0145
		AVAAWHW	61.1006	61.9232	77.0511	57.3709	50.8388	63.7139
		NVNNAAA	70.778	76.3862	98.9673	39.734	41.5154	50.2814
		AVAAAAA	66.7457	52.5785	57.4297	51.0955	37.8163	46.415
