# Supplementary material for: Recruitment of Ahsa1 to Hsp90 is regulated by a conserved peptide that inhibits ATPase stimulation
Source: EMBO Rep. 2024 Jun 27;25(8):20. doi: 10.1038/s44319-024-00193-8 (PMC11316058; doi:10.1038/s44319-024-00193-8)
Supplement: Supplementary file 5 — Source data Fig. 5 [file 44319_2024_193_MOESM5_ESM.zip › Figure 5_C.xlsx]

## Sheet: Figure 5C
	C	Hsp90β
		+ hAha1	+ hAha1AVNNWHW	+ hAha1AVAAWHW	+ hAha1NVNNAAA	+ hAha1AVAAAAA
		6.752	5.995	4.421	33.7	32.75
		6.611	5.195	5.803	17.55	15.42
		12.81	8.024	7.628	54.04	33.53
		6.283	5.033	4.733	17.46	19.46
