# Supplementary material for: Recruitment of Ahsa1 to Hsp90 is regulated by a conserved peptide that inhibits ATPase stimulation
Source: EMBO Rep. 2024 Jun 27;25(8):20. doi: 10.1038/s44319-024-00193-8 (PMC11316058; doi:10.1038/s44319-024-00193-8)
Supplement: Supplementary file 5 — Source data Fig. 5 [file 44319_2024_193_MOESM5_ESM.zip › Figure 5_D.xlsx]

## Sheet: Figure 5D
	D	Hsp90β
		+ hAha1Δ20	+ hAha1Δ20 AVNNWHW	+ hAha1Δ20 AVAAWHW	+ hAha1Δ20 NVNNAAA	+ hAha1Δ20 AVAAAAA
		3.563	2.75	2.309	13.17	16.7
		3.499	2.625	1.473	13.56	13.61
		8.146	4.921	4.573	22.04	23.54
		3.511	2.594	2.704	13.69	13.33
