# Supplementary material for: Recruitment of Ahsa1 to Hsp90 is regulated by a conserved peptide that inhibits ATPase stimulation
Source: EMBO Rep. 2024 Jun 27;25(8):20. doi: 10.1038/s44319-024-00193-8 (PMC11316058; doi:10.1038/s44319-024-00193-8)
Supplement: Supplementary file 5 — Source data Fig. 5 [file 44319_2024_193_MOESM5_ESM.zip › Figure 5_A.xlsx]

## Sheet: Figure 5A
	A	Hsp90α
		+ hAha1	+ hAha1AVNNWHW	+ hAha1AVAAWHW	+ hAha1NVNNAAA	+ hAha1AVAAAAA
		4.134	3.766	2.545	12.54	13.9
		5.85	2.934	3.298	16.23	10.14
		4.576	4.11	5.367	22.35	9.566
