# Supplementary material for: Recruitment of Ahsa1 to Hsp90 is regulated by a conserved peptide that inhibits ATPase stimulation
Source: EMBO Rep. 2024 Jun 27;25(8):20. doi: 10.1038/s44319-024-00193-8 (PMC11316058; doi:10.1038/s44319-024-00193-8)
Supplement: Supplementary file 5 — Source data Fig. 5 [file 44319_2024_193_MOESM5_ESM.zip › Figure 5_B.xlsx]

## Sheet: Figure 5B
	B	Hsp90α
		+ hAha1Δ20	+ hAha1Δ20 AVNNWHW	+ hAha1Δ20 AVAAWHW	+ hAha1Δ20 NVNNAAA	+ hAha1Δ20 AVAAAAA
		1.915	1.879	1.799	5.874	9.37
		2.471	1.471	1.253	8.937	5.573
		4.878	3.253	3.519	12.48	11.88
