# Supplementary material for: Recruitment of Ahsa1 to Hsp90 is regulated by a conserved peptide that inhibits ATPase stimulation
Source: EMBO Rep. 2024 Jun 27;25(8):20. doi: 10.1038/s44319-024-00193-8 (PMC11316058; doi:10.1038/s44319-024-00193-8)
Supplement: Supplementary file 6 — Source data Fig. 6 [file 44319_2024_193_MOESM6_ESM.zip › Figure 6_B.xlsx]

## Sheet: Figure 6B
	B	Hsp90β
		+ hAha1Δ20			+ hAha1Δ27			+ hAha1Δ20 AVNNWHW			+ hAha1Δ20 AVAAWHW			+ hAha1Δ20 NVNNAAA			+ hAha1Δ20 AVAAAAA
		0.2385	0.3392	0.2527	0.06598	0.09236	0.06909	0.2129	0.312	0.2006	0.1299	0.2396	0.2054	0.08543	0.135	0.08593	0.0934	0.1623	0.1232
