# Supplementary material for: Recruitment of Ahsa1 to Hsp90 is regulated by a conserved peptide that inhibits ATPase stimulation
Source: EMBO Rep. 2024 Jun 27;25(8):20. doi: 10.1038/s44319-024-00193-8 (PMC11316058; doi:10.1038/s44319-024-00193-8)
Supplement: Supplementary file 6 — Source data Fig. 6 [file 44319_2024_193_MOESM6_ESM.zip › Figure 6_A.xlsx]

## Sheet: Figure 6A
	A	Hsp90α
		+ hAha1Δ20			+ hAha1Δ27			+ hAha1Δ20 AVNNWHW			+ hAha1Δ20 AVAAWHW			+ hAha1Δ20 NVNNAAA			+ hAha1Δ20 AVAAAAA
		0.2897	0.2332	0.2379	0.0837	0.08131	0.08674	0.2494	0.1965	0.18	0.2312	0.1642	0.1708	0.1464	0.1049	0.1073	0.1722	0.1278	0.1149
