# Supplementary material for: Recruitment of Ahsa1 to Hsp90 is regulated by a conserved peptide that inhibits ATPase stimulation
Source: EMBO Rep. 2024 Jun 27;25(8):20. doi: 10.1038/s44319-024-00193-8 (PMC11316058; doi:10.1038/s44319-024-00193-8)
Supplement: Supplementary file 7 — Source data Fig. 7 [file 44319_2024_193_MOESM7_ESM.zip]

Archive with 2 entries (2 files):
- Figure 7_B.PNG
- Figure 7_A.PNG
