# Supplementary material for: Recruitment of Ahsa1 to Hsp90 is regulated by a conserved peptide that inhibits ATPase stimulation
Source: EMBO Rep. 2024 Jun 27;25(8):20. doi: 10.1038/s44319-024-00193-8 (PMC11316058; doi:10.1038/s44319-024-00193-8)
Supplement: Supplementary file 9 — EV Figures Source Data [file 44319_2024_193_MOESM9_ESM.zip]

Archive with 4 entries (4 files):
- EMBOR-2023-57657V3-Figure_EV4_Source_Data-sd.zip
- EMBOR-2023-57657V3-Figure_EV1_Source_Data-sd.zip
- EMBOR-2023-57657V3-Figure_EV2_Source_Data-sd.zip
- EMBOR-2023-57657V3-Figure_EV3_Source_Data-sd.zip
